# Supplementary material for: A scoping review of physical activity and screen time guidelines for use in Outside School Hours Care
Source: BMC Pediatr. 2020 Oct 6;20:463. doi: 10.1186/s12887-020-02352-x (PMC7542417; doi:10.1186/s12887-020-02352-x)
Supplement: Supplementary file 1 — Additional file 1. [file 12887_2020_2352_MOESM1_ESM.xlsx]

## Sheet: Sheet1
	1	2	3	4	5	6	7	8
Date of Publication
Title
Authors
Document Type
Source
Origin
Sponsors
Sector
Aim/Purpose of Guidelines
Methods to develop Guidelines
Results (Guideline Specifications)
